# Supplementary material for: Gα13 Promotes Clonogenic Growth by Increasing Tolerance to Oxidative Metabolic Stress in Prostate Cancer Cells
Source: Int J Mol Sci. 2025 May 20;26(10):4883. doi: 10.3390/ijms26104883 (PMC12111955; doi:10.3390/ijms26104883)
Supplement: Supplementary file 1 [file ijms-26-04883-s001.zip]

Archive with 1 entries (1 files):
- ijms-3547434-supplementary.pdf
